# Supplementary material for: Cyanotoxins in Epipelic and Epiphytic Cyanobacteria from a Hypersaline Coastal Lagoon, an Environmental Hazard in Climate Warming Times and a Potential Source of New Compounds
Source: Mar Drugs. 2024 Jul 24;22(8):334. doi: 10.3390/md22080334 (PMC11355275; doi:10.3390/md22080334)
Supplement: Supplementary file 1 [file marinedrugs-22-00334-s001.zip]

Archive with 1 entries (1 files):
- marinedrugs-3073261-supplementary.pdf
